# Supplementary material for: Markers of Oxidative Stress, Inflammation and Endothelial Function following High-Dose Intravenous Iron in Patients with Non-Dialysis-Dependent Chronic Kidney Disease—A Pooled Analysis
Source: Int J Mol Sci. 2022 Dec 16;23(24):16016. doi: 10.3390/ijms232416016 (PMC9787941; doi:10.3390/ijms232416016)
Supplement: Supplementary file 1 [file ijms-23-16016-s001.zip]

Archive with 1 entries (1 files):
- ijms-2083032-supplementary.pdf
